# Supplementary material for: Use of Machine Learning Techniques for Fertilization Traceability Discrimination via Core Quality Indicators of Korla Fragrant Pear Fruits
Source: Foods. 2026 Jun 4;15(11):2003. doi: 10.3390/foods15112003 (PMC13256611; doi:10.3390/foods15112003)
Supplement: Supplementary file 1 [file foods-15-02003-s001.zip]

Archive with 1 entries (1 files):
- foods-4329766-supplementary.pdf
